# Supplementary material for: Antimüllerian Hormone as a Tool to Predict the Age at Menopause
Source: Geriatrics (Basel). 2023 May 19;8(3):57. doi: 10.3390/geriatrics8030057 (PMC10204528; doi:10.3390/geriatrics8030057)
Supplement: Supplementary file 1 [file geriatrics-08-00057-s001.zip]

Archive with 1 entries (1 files):
- geriatrics-2168427-supplementary.pdf
